# Supplementary material for: Differential LysoTracker Uptake Defines Two Populations of Distal Epithelial Cells in Idiopathic Pulmonary Fibrosis
Source: Cells. 2022 Jan 11;11(2):235. doi: 10.3390/cells11020235 (PMC8773634; doi:10.3390/cells11020235)
Supplement: Supplementary file 1 [file cells-11-00235-s001.zip]

Archive with 1 entries (1 files):
- cells-1511858-supplementary.pdf
